# Supplementary material for: ﻿Liliumhuanglongense (Liliaceae): a newly-discovered species in north-western Sichuan, China
Source: PhytoKeys. 2025 Feb 4;252:9–24. doi: 10.3897/phytokeys.252.135155 (PMC11815331; doi:10.3897/phytokeys.252.135155)
Supplement: XML Treatment for Lilium huanglongense [file phytokeys.252.135155-treatment1.xml]

<!DOCTYPE tp:taxon-treatment
  PUBLIC "-//TaxonX//DTD Taxonomic Treatment Publishing DTD v0 20100105//EN" "tax-treatment-NSO.dtd">
<tp:taxon-treatment xmlns:tp="http://www.plazi.org/taxpub"><tp:treatment-meta><kwd-group><label>Taxon classification</label><kwd>
                <named-content content-type="kingdom">Plantae</named-content>
              </kwd><kwd>
                <named-content content-type="order">Liliales</named-content>
              </kwd><kwd>
                <named-content content-type="family">Liliaceae</named-content>
              </kwd></kwd-group><mixed-citation publication-type="journal"><person-group><name><surname>Wang</surname><given-names>Ting</given-names></name><name><surname>Yuan</surname><given-names>Yumei</given-names></name><name><surname>Zhou</surname><given-names>Ting-Hong</given-names></name><name><surname>Gao</surname><given-names>Yundong</given-names></name></person-group><article-title>﻿<italic><tp:taxon-name><tp:taxon-name-part taxon-name-part-type="genus" reg="Lilium">Lilium</tp:taxon-name-part><tp:taxon-name-part taxon-name-part-type="species" reg="huanglongense">huanglongense</tp:taxon-name-part></tp:taxon-name></italic> (<tp:taxon-name><tp:taxon-name-part taxon-name-part-type="family">Liliaceae</tp:taxon-name-part></tp:taxon-name>): a newly-discovered species in north-western Sichuan, China</article-title><source>PhytoKeys</source><day>04</day><month>02</month><year>2025</year><volume>252</volume><fpage>9</fpage><lpage>24</lpage><pub-id pub-id-type="doi">10.3897/phytokeys.252.135155</pub-id></mixed-citation></tp:treatment-meta><tp:nomenclature><label>﻿</label><tp:taxon-name>
              <object-id xmlns:xlink="http://www.w3.org/1999/xlink" content-type="arpha" xlink:type="simple">6EC5D120-AE0F-5174-BFE0-D091DE594AD5</object-id>
              <tp:taxon-name-part taxon-name-part-type="genus" reg="Lilium">Lilium</tp:taxon-name-part>
              <tp:taxon-name-part taxon-name-part-type="species" reg="huanglongense">huanglongense</tp:taxon-name-part>
              <object-id xmlns:xlink="http://www.w3.org/1999/xlink" content-type="ipni" xlink:type="simple">urn:lsid:ipni.org:names:77356314-1</object-id>
            </tp:taxon-name><tp:taxon-authority>T.Wang &amp; Y.D.Gao</tp:taxon-authority><tp:taxon-status xmlns:xlink="http://www.w3.org/1999/xlink" xlink:type="simple">sp. nov.</tp:taxon-status><xref ref-type="fig" rid="F1">Figs 1</xref><xref ref-type="fig" rid="F2">, 2</xref><xref ref-type="fig" rid="F3">, 3</xref><xref ref-type="fig" rid="F4">, 4</xref><xref ref-type="fig" rid="F6">, 6</xref><xref ref-type="table" rid="T1">, Table 1</xref><xref ref-type="supplementary-material" rid="S1">, Suppl. material 1: table S1</xref></tp:nomenclature><tp:treatment-sec sec-type="material" id="SECID0EMFAG"><title>Type.</title><p>China • Sichuan: Songpan County, Huanglong National Natural Reserve, 30 June 2023, <italic>Y.D. Gao GYD2023001</italic> (holotype: <named-content xmlns:xlink="http://www.w3.org/1999/xlink" content-type="dwc:institutional_code" xlink:title="Herbarium of the Chengdu Institute of Biology" xlink:href="http://grbio.org/institution/chengdu-institute-biology" xlink:type="simple">CDBI</named-content> 0285062) (Fig. <xref ref-type="fig" rid="F6">6</xref>).</p><fig id="F6" position="float" orientation="portrait"><object-id xmlns:xlink="http://www.w3.org/1999/xlink" content-type="doi" xlink:type="simple">10.3897/phytokeys.252.135155.figure6</object-id><object-id xmlns:xlink="http://www.w3.org/1999/xlink" content-type="arpha" xlink:type="simple">BEC9908E-C143-5689-8450-87CA8D374258</object-id><label>Figure 6.</label><caption><p>Type Specimens of <italic><tp:taxon-name><tp:taxon-name-part taxon-name-part-type="genus" reg="Lilium">Lilium</tp:taxon-name-part><tp:taxon-name-part taxon-name-part-type="species" reg="huanglongense">huanglongense</tp:taxon-name-part></tp:taxon-name></italic> T.Wang &amp; Y.D.Gao, sp. nov. <bold>A</bold> holotype CDBI0285062 <bold>B</bold> type CDBI0285063 <bold>C</bold> type CDBI0285064.</p></caption><graphic xmlns:xlink="http://www.w3.org/1999/xlink" xlink:href="phytokeys-252-009_article-135155__-g006.jpg" position="float" orientation="portrait" xlink:type="simple" id="oo_1241942.jpg"><uri content-type="original_file" xlink:type="simple">https://binary.pensoft.net/fig/1241942</uri></graphic></fig></tp:treatment-sec><tp:treatment-sec sec-type="diagnosis" id="SECID0E1GAG"><title>Diagnosis.</title><p><italic><tp:taxon-name><tp:taxon-name-part taxon-name-part-type="genus" reg="Lilium">Lilium</tp:taxon-name-part><tp:taxon-name-part taxon-name-part-type="species" reg="huanglongense">huanglongense</tp:taxon-name-part></tp:taxon-name></italic> is most similar to <italic><tp:taxon-name><tp:taxon-name-part taxon-name-part-type="genus" reg="Lilium">L.</tp:taxon-name-part><tp:taxon-name-part taxon-name-part-type="species" reg="fargesii">fargesii</tp:taxon-name-part></tp:taxon-name></italic> and <italic><tp:taxon-name><tp:taxon-name-part taxon-name-part-type="genus" reg="Lilium">L.</tp:taxon-name-part><tp:taxon-name-part taxon-name-part-type="species" reg="stewartianum">stewartianum</tp:taxon-name-part></tp:taxon-name></italic>, but can be distinguished from <italic><tp:taxon-name><tp:taxon-name-part taxon-name-part-type="genus" reg="Lilium">L.</tp:taxon-name-part><tp:taxon-name-part taxon-name-part-type="species" reg="fargesii">fargesii</tp:taxon-name-part></tp:taxon-name></italic> by its yellow tepals and stamens that are longer than the pistil and, in contrast to <italic><tp:taxon-name><tp:taxon-name-part taxon-name-part-type="genus" reg="Lilium">L.</tp:taxon-name-part><tp:taxon-name-part taxon-name-part-type="species" reg="stewartianum">stewartianum</tp:taxon-name-part></tp:taxon-name></italic>, <italic><tp:taxon-name><tp:taxon-name-part taxon-name-part-type="genus" reg="Lilium">L.</tp:taxon-name-part><tp:taxon-name-part taxon-name-part-type="species" reg="huanglongense">huanglongense</tp:taxon-name-part></tp:taxon-name></italic> lacks a deep, slender floral tubes (the height of the cone formed by the connivent tepals) and has a trilobed, non-inflated stigma. (Table <xref ref-type="table" rid="T1">1</xref>, Suppl. material <xref ref-type="supplementary-material" rid="S1">1</xref>: table S1)</p></tp:treatment-sec><tp:treatment-sec sec-type="description" id="SECID0EKJAG"><title>Description.</title><p>Bulb ca. 1.2–1.5 cm in diam., ovoid; scales 1.5–3 × ca. 8 mm, lanceolate, yellow. Stem 15–40 cm long, smooth, basal part red, red colour gradually fading and becoming green with reddish-brown speckles towards the apex of stem. Leaves 5.0–12.0 × 0.3–0.7 cm, scattered, mostly in middle and distal parts of stem, linear, margin recurved, smooth. Flowers actinomorphic, solitary, ca. 4–5 cm in diameter, nodding, Tepals 3.0–3.5 × 0.7–1.0 cm, lanceolate, margin revolute, yellow, with scattered, purple or purplish-brown spots mainly concentrated in the basal part; inner tepal nectaries with cristate projections on both surfaces, green; outer ones glabrous, with a green glistening nectarial channel at the base. Filaments 2–2.5 cm, glabrous; anthers 7–9 × ca. 2 mm, narrowly oblong, brown. Ovary 0.8–1 × ca. 0.3 cm, cylindrical. Style 0.8–1.2 cm, shorter than filaments, three-lobed without inflation, curved upwards. Capsule ca. 2 × 1.5 cm, oblong.</p></tp:treatment-sec><tp:treatment-sec sec-type="phenology" id="SECID0EPJAG"><title>Phenology.</title><p>Flowering from June to July.</p></tp:treatment-sec><tp:treatment-sec sec-type="habitat" id="SECID0EUJAG"><title>Habitat and distribution.</title><p>Occurring in alpine meadows on limestone slopes near streams, at altitudes of 3000–3300 m. This species is only known from three locations (one destroyed) in Huanglong National Nature Reserve, Songpan, NW Sichuan.</p></tp:treatment-sec><tp:treatment-sec sec-type="etymology" id="SECID0EZJAG"><title>Etymology.</title><p>The epithet adopted here is derived from Huanglong National Natural Reserve, the site of discovery of this species.</p></tp:treatment-sec><tp:treatment-sec sec-type="conservation status" id="SECID0E5JAG"><title>Conservation status and IUCN preliminary assessment.</title><p>We conducted surveys in collaboration with staff from the Huanglong National Nature Reserve in Sichuan Province, China, covering approximately 150 km<sup>2</sup>. The species <italic><tp:taxon-name><tp:taxon-name-part taxon-name-part-type="genus" reg="Lilium">L.</tp:taxon-name-part><tp:taxon-name-part taxon-name-part-type="species" reg="huanglongense">huanglongense</tp:taxon-name-part></tp:taxon-name></italic> was found at only three locations. The Extent of Occurrence (<abbrev xmlns:xlink="http://www.w3.org/1999/xlink" xlink:title="Extent of Occurrence" id="ABBRID0ERKAG" xlink:type="simple">EOO</abbrev>) for this species was calculated to be approximately 5.361 km<sup>2</sup>, while its Area of Occupancy (<abbrev xmlns:xlink="http://www.w3.org/1999/xlink" xlink:title="Area of Occupancy" id="ABBRID0EXKAG" xlink:type="simple">AOO</abbrev>) was estimated at around 0.509 km<sup>2</sup>. During our field surveys, we observed that the species’ habitat is highly unstable due to annual summer floods and rockfalls. In the summer of 2023, one of the previously known sites was completely destroyed by a mudslide, resulting in the loss of all individuals at that location (Fig. <xref ref-type="fig" rid="F4">4A</xref>). At the remaining two locations, we recorded approximately 30 mature individuals in total each year. Given the limited distribution, small population size and the instability of its habitat, we propose that <italic><tp:taxon-name><tp:taxon-name-part taxon-name-part-type="genus" reg="Lilium">L.</tp:taxon-name-part><tp:taxon-name-part taxon-name-part-type="species" reg="huanglongense">huanglongense</tp:taxon-name-part></tp:taxon-name></italic> be classified as Critically Endangered (CR, B1i+ii, C1) according to IUCN Red List Criteria (<xref ref-type="bibr" rid="B14">IUCN 2024</xref>).</p></tp:treatment-sec><tp:treatment-sec><!--Section generated to contain objects referenced in tp:taxon-treatment.--><fig id="F1" position="float" orientation="portrait"><object-id xmlns:xlink="http://www.w3.org/1999/xlink" content-type="doi" xlink:type="simple">10.3897/phytokeys.252.135155.figure1</object-id><object-id xmlns:xlink="http://www.w3.org/1999/xlink" content-type="arpha" xlink:type="simple">9056DC37-8A1B-5227-ABD0-368E2BE2FD6E</object-id><label>Figure 1.</label><caption><p>Morphological characteristics and geographic distribution of <italic><tp:taxon-name><tp:taxon-name-part taxon-name-part-type="genus" reg="Lilium">Lilium</tp:taxon-name-part><tp:taxon-name-part taxon-name-part-type="species" reg="huanglongense">huanglongense</tp:taxon-name-part></tp:taxon-name></italic> and related species. <italic><tp:taxon-name><tp:taxon-name-part taxon-name-part-type="genus" reg="Lilium">Lilium</tp:taxon-name-part><tp:taxon-name-part taxon-name-part-type="species" reg="huanglongense">huanglongense</tp:taxon-name-part></tp:taxon-name></italic> fills the geographic gap west of the Qinling Mountains and at the confluence of the Hengduan Mountains.</p></caption><graphic xmlns:xlink="http://www.w3.org/1999/xlink" xlink:href="phytokeys-252-009_article-135155__-g001.jpg" position="float" orientation="portrait" xlink:type="simple" id="oo_1241937.jpg"><uri content-type="original_file" xlink:type="simple">https://binary.pensoft.net/fig/1241937</uri></graphic></fig><fig id="F2" position="float" orientation="portrait"><object-id xmlns:xlink="http://www.w3.org/1999/xlink" content-type="doi" xlink:type="simple">10.3897/phytokeys.252.135155.figure2</object-id><object-id xmlns:xlink="http://www.w3.org/1999/xlink" content-type="arpha" xlink:type="simple">339E6EE2-989C-58F5-9822-B15E8E03CA49</object-id><label>Figure 2.</label><caption><p>Comparison of floral structures of similar species <bold>A</bold><italic><tp:taxon-name><tp:taxon-name-part taxon-name-part-type="genus" reg="Lilium">Lilium</tp:taxon-name-part><tp:taxon-name-part taxon-name-part-type="species" reg="huanglongense">huanglongense</tp:taxon-name-part></tp:taxon-name></italic> flower <bold>B</bold> tepals of <italic><tp:taxon-name><tp:taxon-name-part taxon-name-part-type="genus" reg="Lilium">Lilium</tp:taxon-name-part><tp:taxon-name-part taxon-name-part-type="species" reg="huanglongense">huanglongense</tp:taxon-name-part></tp:taxon-name></italic> with basal nectaries <bold>C</bold><italic><tp:taxon-name><tp:taxon-name-part taxon-name-part-type="genus" reg="Lilium">Lilium</tp:taxon-name-part><tp:taxon-name-part taxon-name-part-type="species" reg="matangense">matangense</tp:taxon-name-part></tp:taxon-name></italic> flower <bold>D</bold><italic><tp:taxon-name><tp:taxon-name-part taxon-name-part-type="genus" reg="Lilium">Lilium</tp:taxon-name-part><tp:taxon-name-part taxon-name-part-type="species" reg="fargesii">fargesii</tp:taxon-name-part></tp:taxon-name></italic> flower <bold>E</bold><italic><tp:taxon-name><tp:taxon-name-part taxon-name-part-type="genus" reg="Lilium">Lilium</tp:taxon-name-part><tp:taxon-name-part taxon-name-part-type="species" reg="stewartianum">stewartianum</tp:taxon-name-part></tp:taxon-name></italic> flower <bold>F</bold> tepals of <italic><tp:taxon-name><tp:taxon-name-part taxon-name-part-type="genus" reg="Lilium">Lilium</tp:taxon-name-part><tp:taxon-name-part taxon-name-part-type="species" reg="matangense">matangense</tp:taxon-name-part></tp:taxon-name></italic> with basal nectaries <bold>G</bold> tepals of <italic><tp:taxon-name><tp:taxon-name-part taxon-name-part-type="genus" reg="Lilium">Lilium</tp:taxon-name-part><tp:taxon-name-part taxon-name-part-type="species" reg="fargesii">fargesii</tp:taxon-name-part></tp:taxon-name></italic> with basal nectaries <bold>H</bold> tepals of <italic><tp:taxon-name><tp:taxon-name-part taxon-name-part-type="genus" reg="Lilium">Lilium</tp:taxon-name-part><tp:taxon-name-part taxon-name-part-type="species" reg="stewartianum">stewartianum</tp:taxon-name-part></tp:taxon-name></italic> with basal nectaries. Photographed by Yundong Gao.</p></caption><graphic xmlns:xlink="http://www.w3.org/1999/xlink" xlink:href="phytokeys-252-009_article-135155__-g002.jpg" position="float" orientation="portrait" xlink:type="simple" id="oo_1241938.jpg"><uri content-type="original_file" xlink:type="simple">https://binary.pensoft.net/fig/1241938</uri></graphic></fig><fig id="F3" position="float" orientation="portrait"><object-id xmlns:xlink="http://www.w3.org/1999/xlink" content-type="doi" xlink:type="simple">10.3897/phytokeys.252.135155.figure3</object-id><object-id xmlns:xlink="http://www.w3.org/1999/xlink" content-type="arpha" xlink:type="simple">BA79374D-F4C4-5F54-B97E-86CE522304A4</object-id><label>Figure 3.</label><caption><p><italic><tp:taxon-name><tp:taxon-name-part taxon-name-part-type="genus" reg="Lilium">Lilium</tp:taxon-name-part><tp:taxon-name-part taxon-name-part-type="species" reg="huanglongense">huanglongense</tp:taxon-name-part></tp:taxon-name></italic> T.Wang &amp; Y.D.Gao, sp. nov. <bold>A</bold> habit <bold>B</bold> dissected flower <bold>C</bold> outer perianth segment <bold>D</bold> inner perianth segment <bold>E</bold> stamen <bold>F</bold> pistil (frontal view) <bold>G</bold> pistil (lateral view). Drawn by T. Wang from the holotype.</p></caption><graphic xmlns:xlink="http://www.w3.org/1999/xlink" xlink:href="phytokeys-252-009_article-135155__-g003.jpg" position="float" orientation="portrait" xlink:type="simple" id="oo_1241939.jpg"><uri content-type="original_file" xlink:type="simple">https://binary.pensoft.net/fig/1241939</uri></graphic></fig><fig id="F4" position="float" orientation="portrait"><object-id xmlns:xlink="http://www.w3.org/1999/xlink" content-type="doi" xlink:type="simple">10.3897/phytokeys.252.135155.figure4</object-id><object-id xmlns:xlink="http://www.w3.org/1999/xlink" content-type="arpha" xlink:type="simple">FDD90258-0B6C-5F90-9FA2-8CD855FE8566</object-id><label>Figure 4.</label><caption><p>Habitat of <italic><tp:taxon-name><tp:taxon-name-part taxon-name-part-type="genus" reg="Lilium">Lilium</tp:taxon-name-part><tp:taxon-name-part taxon-name-part-type="species" reg="huanglongense">huanglongense</tp:taxon-name-part></tp:taxon-name></italic> and morphological comparison with <italic><tp:taxon-name><tp:taxon-name-part taxon-name-part-type="genus" reg="Lilium">Lilium</tp:taxon-name-part><tp:taxon-name-part taxon-name-part-type="species" reg="fargesii">fargesii</tp:taxon-name-part></tp:taxon-name></italic><bold>A</bold> habitat destroyed by mudslides <bold>B</bold> flowering plant <bold>C</bold> habit of <italic><tp:taxon-name><tp:taxon-name-part taxon-name-part-type="genus" reg="Lilium">Lilium</tp:taxon-name-part><tp:taxon-name-part taxon-name-part-type="species" reg="huanglongense">huanglongense</tp:taxon-name-part></tp:taxon-name></italic> exhibiting a greater abundance of basal leaves, accompanied by wider leaf blades compared to <italic><tp:taxon-name><tp:taxon-name-part taxon-name-part-type="genus" reg="Lilium">L.</tp:taxon-name-part><tp:taxon-name-part taxon-name-part-type="species" reg="fargesii">fargesii</tp:taxon-name-part></tp:taxon-name></italic><bold>D</bold> habit of <italic><tp:taxon-name><tp:taxon-name-part taxon-name-part-type="genus" reg="Lilium">Lilium</tp:taxon-name-part><tp:taxon-name-part taxon-name-part-type="species" reg="fargesii">fargesii</tp:taxon-name-part></tp:taxon-name></italic>. <italic><tp:taxon-name><tp:taxon-name-part taxon-name-part-type="genus" reg="Lilium">Lilium</tp:taxon-name-part><tp:taxon-name-part taxon-name-part-type="species" reg="huanglongense">huanglongense</tp:taxon-name-part></tp:taxon-name></italic>. Photographs were taken by multiple authors of present work.</p></caption><graphic xmlns:xlink="http://www.w3.org/1999/xlink" xlink:href="phytokeys-252-009_article-135155__-g004.jpg" position="float" orientation="portrait" xlink:type="simple" id="oo_1241940.jpg"><uri content-type="original_file" xlink:type="simple">https://binary.pensoft.net/fig/1241940</uri></graphic></fig><table-wrap id="T1" position="float" orientation="portrait"><label>Table 1.</label><caption><p>Morphological comparisons of <italic><tp:taxon-name><tp:taxon-name-part taxon-name-part-type="genus" reg="Lilium">Lilium</tp:taxon-name-part><tp:taxon-name-part taxon-name-part-type="species" reg="huanglongense">huanglongense</tp:taxon-name-part></tp:taxon-name></italic>, <italic><tp:taxon-name><tp:taxon-name-part taxon-name-part-type="genus" reg="Lilium">L.</tp:taxon-name-part><tp:taxon-name-part taxon-name-part-type="species" reg="fargesii">fargesii</tp:taxon-name-part></tp:taxon-name></italic>, <italic><tp:taxon-name><tp:taxon-name-part taxon-name-part-type="genus" reg="Lilium">L.</tp:taxon-name-part><tp:taxon-name-part taxon-name-part-type="species" reg="stewartianum">stewartianum</tp:taxon-name-part></tp:taxon-name></italic>, and <italic><tp:taxon-name><tp:taxon-name-part taxon-name-part-type="genus" reg="Lilium">L.</tp:taxon-name-part><tp:taxon-name-part taxon-name-part-type="species" reg="matangense">matangense</tp:taxon-name-part></tp:taxon-name></italic>.</p></caption><table id="TID0EUWAG" rules="all"><tbody><tr><th rowspan="1" colspan="2">Characters</th><th rowspan="1" colspan="1">
                  <italic>
                    <tp:taxon-name><tp:taxon-name-part taxon-name-part-type="genus" reg="Lilium">L.</tp:taxon-name-part><tp:taxon-name-part taxon-name-part-type="species" reg="huanglongense">huanglongense</tp:taxon-name-part></tp:taxon-name>
                  </italic>
                </th><th rowspan="1" colspan="1">
                  <italic>
                    <tp:taxon-name><tp:taxon-name-part taxon-name-part-type="genus" reg="Lilium">L.</tp:taxon-name-part><tp:taxon-name-part taxon-name-part-type="species" reg="fargesii">fargesii</tp:taxon-name-part></tp:taxon-name>
                  </italic>
                </th><th rowspan="1" colspan="1">
                  <italic>
                    <tp:taxon-name><tp:taxon-name-part taxon-name-part-type="genus" reg="Lilium">L.</tp:taxon-name-part><tp:taxon-name-part taxon-name-part-type="species" reg="stewartianum">stewartianum</tp:taxon-name-part></tp:taxon-name>
                  </italic>
                </th><th rowspan="1" colspan="1">
                  <italic>
                    <tp:taxon-name><tp:taxon-name-part taxon-name-part-type="genus" reg="Lilium">L.</tp:taxon-name-part><tp:taxon-name-part taxon-name-part-type="species" reg="matangense">matangense</tp:taxon-name-part></tp:taxon-name>
                  </italic>
                </th></tr><tr><td rowspan="2" colspan="1">Bulb</td><td rowspan="1" colspan="1">colour</td><td rowspan="1" colspan="1">yellow</td><td rowspan="1" colspan="1">white</td><td rowspan="1" colspan="1">yellow</td><td rowspan="1" colspan="1">white</td></tr><tr><td rowspan="1" colspan="1">diam.</td><td rowspan="1" colspan="1">1.2–1.5 cm</td><td rowspan="1" colspan="1">approximately 1.5 cm</td><td rowspan="1" colspan="1">approximately 2.0 cm</td><td rowspan="1" colspan="1">1.0–1.5 cm</td></tr><tr><td rowspan="1" colspan="1">Stem</td><td rowspan="1" colspan="1">length</td><td rowspan="1" colspan="1">15–40 cm</td><td rowspan="1" colspan="1">20–70 cm</td><td rowspan="1" colspan="1">20–50 cm.</td><td rowspan="1" colspan="1">23–35 cm</td></tr><tr><td rowspan="1" colspan="1">Leaves</td><td rowspan="1" colspan="1"/><td rowspan="1" colspan="1">5–12 × 0.3–0.7 cm</td><td rowspan="1" colspan="1">10–14 × 0.2–0.5 cm</td><td rowspan="1" colspan="1">2.5–7 × 0.3–0.4 cm</td><td rowspan="1" colspan="1">2–2.5 × 0.5–1 cm</td></tr><tr><td rowspan="4" colspan="1">Flower</td><td rowspan="1" colspan="1">basal colour</td><td rowspan="1" colspan="1">yellow</td><td rowspan="1" colspan="1">green, pink</td><td rowspan="1" colspan="1">greenish to deep yellow</td><td rowspan="1" colspan="1">white</td></tr><tr><td rowspan="1" colspan="1">tube length</td><td rowspan="1" colspan="1">shorter</td><td rowspan="1" colspan="1">shorter</td><td rowspan="1" colspan="1">longer</td><td rowspan="1" colspan="1">shorter</td></tr><tr><td rowspan="1" colspan="1">stigma</td><td rowspan="1" colspan="1">three-lobed without inflation</td><td rowspan="1" colspan="1">three-lobed without inflation</td><td rowspan="1" colspan="1">three-lobed with inflation</td><td rowspan="1" colspan="1">three-lobed with inflation</td></tr><tr><td rowspan="1" colspan="1">nectar glands</td><td rowspan="1" colspan="1">nectaries with cristate projections on both surfaces</td><td rowspan="1" colspan="1">nectaries with cristate projections on both surfaces</td><td rowspan="1" colspan="1">papillose nectaries that form two ridges along the bases of the inner tepals</td><td rowspan="1" colspan="1">inner ones with fimbriate projections on both surfaces of nectaries</td></tr></tbody></table></table-wrap><supplementary-material xmlns:xlink="http://www.w3.org/1999/xlink" id="S1" position="float" orientation="portrait" xlink:type="simple"><object-id content-type="doi" xlink:type="simple">10.3897/phytokeys.252.135155.suppl1</object-id><object-id content-type="arpha" xlink:type="simple">BDB57D65-BEDA-5DDA-9498-D936F13001EA</object-id><label>Supplementary material 1</label><caption><p>Supplementary information</p></caption><statement content-type="dataType"><label>Data type</label><p>xlsx</p></statement><statement content-type="notes"><label>Explanation note</label><p><bold>table S1.</bold> Comparison of measurements and morphology of specimens of <italic><tp:taxon-name><tp:taxon-name-part taxon-name-part-type="genus" reg="Lilium">Lilium</tp:taxon-name-part><tp:taxon-name-part taxon-name-part-type="species" reg="huanglongense">huanglongense</tp:taxon-name-part></tp:taxon-name></italic>, <italic><tp:taxon-name><tp:taxon-name-part taxon-name-part-type="genus" reg="Lilium">Lilium</tp:taxon-name-part><tp:taxon-name-part taxon-name-part-type="species" reg="stewartianum">stewartianum</tp:taxon-name-part></tp:taxon-name></italic>, <italic><tp:taxon-name><tp:taxon-name-part taxon-name-part-type="genus" reg="Lilium">Lilium</tp:taxon-name-part><tp:taxon-name-part taxon-name-part-type="species" reg="fargesii">fargesii</tp:taxon-name-part></tp:taxon-name></italic> and <italic><tp:taxon-name><tp:taxon-name-part taxon-name-part-type="genus" reg="Lilium">Lilium</tp:taxon-name-part><tp:taxon-name-part taxon-name-part-type="species" reg="matangense">matangense</tp:taxon-name-part></tp:taxon-name></italic>. <bold>table S2.</bold> GenBank accession numbers for sequences utilised in phylogenetic analyses.</p></statement><media xlink:href="phytokeys-252-009_article-135155__-s001.xlsx" mimetype="application" mime-subtype="vnd.openxmlformats-officedocument.spreadsheetml.sheet" position="float" orientation="portrait" xlink:type="simple" id="oo_1241943.xlsx"><uri content-type="original_file" xlink:type="simple">https://binary.pensoft.net/file/1241943</uri></media><permissions><license xlink:type="simple"><license-p>This dataset is made available under the Open Database License (http://opendatacommons.org/licenses/odbl/1.0/). The Open Database License (ODbL) is a license agreement intended to allow users to freely share, modify, and use this Dataset while maintaining this same freedom for others, provided that the original source and author(s) are credited.</license-p></license></permissions><attrib specific-use="authors">Ting Wang, Yumei Yuan, Ting-Hong Zhou, Yundong Gao</attrib></supplementary-material></tp:treatment-sec><ref-list><ref id="B14"><mixed-citation xmlns:xlink="http://www.w3.org/1999/xlink" xlink:type="simple">IUCN (<year>2024</year>) Guidelines for Using the IUCN Red List Categories and Criteria. Version 16. Prepared by the Standards and Petitions Committee. <ext-link xlink:href="http://www.iucnredlist.org/documents/RedListGuidelines.pdf" ext-link-type="uri" xlink:type="simple">http://www.iucnredlist.org/documents/RedListGuidelines.pdf</ext-link> [Accessed 20 June 2024]</mixed-citation></ref></ref-list></tp:taxon-treatment>
