# Supplementary material for: ﻿Liliumhuanglongense (Liliaceae): a newly-discovered species in north-western Sichuan, China
Source: PhytoKeys. 2025 Feb 4;252:9–24. doi: 10.3897/phytokeys.252.135155 (PMC11815331; doi:10.3897/phytokeys.252.135155)
Supplement: Supplementary material 1 — Supplementary information [file phytokeys-252-009_article-135155__-s001.xlsx]

## Sheet: Table S1
Table S1. Comparison of measurements and morphology of specimens of Lilium huanglongense, Lilium stewartianum, Lilium fargesii and Lilium matangense
Species Name	Herbarium	Specimen Number	Bulb Length (mm)	Bulb Width (mm)	Stem Length (mm)	Stem Width (mm)	Middle Leaf Length (mm)	Middle Leaf Width (mm)	Outer Petal Length (mm)	Outer Petal Width (mm)	Inner Petal Length (mm)	Inner Petal Width (mm)	Pistil Length (mm)	Stamen Length (mm)	tube length (mm)	Perianth Color	Inflorescence	Stigma inflated or Not
Lilium huanglongense	CDBI	CDBI0285062	28.6214	19.2225	427.958	3.88238	115.459	4.7075	35.5995	8.11638	34.6818	7.65696	22.3821	24.1944	8.77365	yellow	solitary	×
		CDBI0285063	25.6338	13.6804	290.398	2.89777	86.1875	5.03815	34.9778	7.35443	34.159	8.31027		20.8119		yellow	solitary
		CDBI0285064			259.477	2.57628	80.9064	2.39319	35.4165	7.49903	34.1303	8.69804		18.438	9.0086	yellow	solitary
		Fresh plants	26.9348	15.3411	428.662	5.28281	126.901	7.84571	52.2498	12.8368	50.6669	13.1615	23.086	25.6585	12.5766	yellow	solitary	×
			30.1135	15.8714	388.762	4.68247	104.647	6.6087	45.5477	11.3747	43.5649	11.4222	22.5387	24.6555	11.5879	yellow	solitary	×
average value			27.8259	16.0288	359.051	3.86434	102.82	5.31865	40.7583	9.43627	39.4406	9.84981	22.6689	22.7517	10.4867
Description: The flowers are solitary and yellow, with stamens slightly exceeding the length of the pistil. The ovary is approximately equal in length to the style, and the stigma is trilobed and not inflated.
Lilium stewartianum	E	E00381975			516.963	3.01108	57.1759	2.60424	39.5026	6.03281	35.9587	6.44474	29.4721	30.4921	16.9407		solitary	√
			28.8091	19.6223	350.989	2.03801	55.2226	1.98376	41.5781	6.64477	40.0453	6.53302	30.6095	32.6296	16.8625		solitary	√
									39.8891	7.52684	45.8106	7.60872	25.2683	26.9946	19.8698			√
		E00381831	30.3079	28.9206	408.995	2.78287	74.0387	3.00435	49.5991	7.76988	49.681	8.52007			18.8997		solitary
			34.7173	22.4897	429.599	2.99987	71.1466	2.93656	50.5184	8.75625	49.3589	9.29518		35.6686			solitary
		E01184726	36.1765	34.9162	586.448	4.41743	60.1106	2.71571	40.241	6.91141	37.4219	7.64103	32.0608	27.6706	15.432		solitary	√
			45.6496	32.8937	510.691	3.69333	43.4978	2.15684	46.565	7.41477	47.6507	5.12079			19.8168		solitary
		E01184719	27.8379	23.4064	441.355	3.70088	70.3686	2.63158	39.7332	6.2817	36.8262	5.96072		27.7606	17.5447	greenish-yellow	solitary
			19.3331	14.4842		2.07035	39.9549	1.42276	41.8363	6.46338	38.1738	5.89512		21.4601	13.5753	greenish-yellow	solitary
			22.5627	29.5347	454.307	3.02578	75.5994	2.01335	45.0636	7.61025	46.0649	7.19889		28.4778	20.5697	greenish-yellow	solitary
	K	K003949427	23.5108	20.7748	427.618	4.9651	82.7496	2.43521
						3.27889	48.1761	4.32398
					330.799	3.07854	57.506	1.66329	42.1447	6.90864	40.8591	6.80379		29.674	18.4586		solitary
	PE	PE00035929			560.441	5.96995	84.5922	3.79497	48.9091	11.9484	49.2584	12.8039		29.9208	21.4201	greenish-yellow	solitary
					575.811	3.55556	54.4055	2.17558	38.0357	9.21266	35.7269	7.72727		27.3615	16.7351	greenish-yellow	solitary
		PE00332708	37.397	28.1215	470.792	4.16667	57.4128	1.8661									solitary
					538.409	5.42108	68.3515	1.73674	36.4514		38.7497	8.25654		21.3642	16.3951		solitary
average value			30.6302	25.5164	471.658	3.63596	62.5193	2.46656	42.8619	7.65244	42.2562	7.55784	29.3527	28.2895	17.8862		solitary
In comparison to Lilium huanglongense, the Lilium stewartianum demonstrates a more pronounced height, with the pistil slightly exceeding the length of the stamens, an inflated stigma, and the flower tube (the height of the cone formed by the connivent tepals)exhibiting a significant elongation.
Lilium fargesii	CCAU	CCAU0001393			357.073	1.61292	129.403	3.48249	27.878	4.65924	26.0026	4.53784		13.1789	10.6676
	CDBI	CDBI0286862			541.53	3.15405	100.972	7.05913								green	solitary
		CDBI0286945			717.601	3.38801	108.528	6.6297								green
		CDBI0286946			695.048	3.21077	152.405	6.72042	45.9729	5.24228	41.8532	6.80935	36.7623	24.5121	14.7597	green	solitary	×
	GH	GH00029970	19.9931	9.47831	361.245	2.79002	80.6685	1.88354	23.0575	5.88803	22.7566	5.60593		14.1841	8.02124	green	raceme	×
						2.85245	66.5991	2.48329	21.9284	6.48084	24.5141	7.62749	20.8036	13.3619
	E	E01184787	24.1616	10.7977	312.847	1.54925	95.6049	2.03121	21.2918	5.97677	22.8793	7.04338	20.0838	18.2492				×
					708.438	2.3052	81.1416	1.37727	28.2079	6.34684	27.0407	6.01674		18.4143
					251.152	2.11463	60.9269	1.74565	25.4643	4.25507	23.7189	5.47069		16.5945
	NAS	NAS00575199			517.35	2.30954	143.617	5.37191	36.6425	6.89172	33.8777	6.75556	34.6872	30.162	13.4359	green	solitary	×
	P	P00730954			344.931	3.27136	87.6137	2.10959	33.1365	6.61071	34.2717	5.67037	23.8992	18.4006	9.50329	green	raceme	×
					289.706	2.39628	151.922	2.79453	34.2247	5.99031	33.092	6.41915	22.9546	20.1383	9.09403	green	raceme	×
		P00730959			222.687	0.908695	59.9766	1.49736	25.1561	6.48125	24.4614	6.22736		18.318	13.3673
			22.8914	19.7906	365.01	2.96731	117.532	4.34276	29.1645	5.28762	27.595	6.42113	11	20.3378
					311.254	1.684	99.5501	3.38581	35.4036	5.26549	32.6852	6.26364	25.9209	21.4866	10.6437			×
	PE	PE0035857	21.6346	13.7913	192.354	1.76309	106.636	4.95675	26.0735	7.33958	24.7935	6.39975			7.67739		raceme
		PE0035858			684.462	3.10054	108.653	4.22573	31.8084	4.37379	29.2521	4.27643	13.0388	24.9185			raceme
average value			22.1702	13.4645	429.543	2.43401	103.044	3.65277	29.694	5.80597	28.5863	6.10299	23.2389	19.4469	10.7967
Description: The flowers are green, with the pistil longer than the stamens, and the stigma is trilobed without inflation.
Lilium matangense	CDBI	CDBI0245503			370.565	1.4901	91.8378	3.79904	32.1766	5.03836	31.4368	5.096	24.4625		12.6022		solitary	√
	IBSC	IBSC0643325	26.4563	15.7242		1.94879	63.5254	1.78031			24.3507		12.0148		9.29541	white	solitary	√
			24.3507	12.0148		1.79756		2.69634								white	solitary	√
					365.016	2.84713	92.6457	2.99781	19.1593	2.47051	25.7614	3.50985			8.64758	white	solitary	√
	KUN	KUN1503410			229.145	1.62504	40.6231	1.26518	21.7714	3.19211	21.3284	3.57116	15.626	13.6318	10.6195		solitary
	PE	PE00036343			421.587	2.74933	124.285	4.5364	35.0094	5.82962	37.9844	7.76461	32.4021	20.7525		white	solitary	√
	SZ	SZ722203562	44.5751	25.138	354.015	2.46039	92.2716	2.31798	28.6186	7.11596	29.005	5.58608	19.6314	16.8466		white	single flowers are either terminal or in pairs.	√
average value			31.794	17.6257	348.066	2.13119	84.1981	2.77044	27.3471	4.72931	28.3111	5.10554	20.8273	17.077	10.2912
Description: The flowers are white, with the pistil longer than the stamens, and the stigma is trilobed with inflation.

## Sheet: Table S2
Table S2. The names of the species and accession numbers
No.	Species	GenBank	Gene Type
1	Lilium distichum	HM045451.1	ITS
2	Lilium tsingtauense	HQ687259.1	ITS
3	Lilium callosum	AB020471.1	ITS
4	Lilium lancifolium	HQ692093.1	ITS
5	Lilium bakerianum var. bakerianum	HM045428.1	ITS
6	Lilium taliense	HQ692109.1	ITS
7	Lilium pardanthinum	HM045432.1	ITS
8	Lilium apertum	JN785988.1	ITS
9	Lilium fargesii	HM045459.1	ITS
10	Lilium matangense	HM045457.1	ITS
11	Lilium lophophorum	KC020204.1	ITS
12	Lilium stewartianum	HQ692151.1	ITS
13	Lilium nanum	AF088210.1	ITS
14	Lilium nanum var. nanum	JN785979.1	ITS
15	Lilium lophophorum var. lophophorum	HQ692099.1	ITS
16	Lilium oxypetalum	AB020442.1	ITS
17	Lilium pardalinum	AB020439.1	ITS
18	Lilium washingtonianum	AB020438.1	ITS
19	Lilium speciosum var. gloriosoides	HM045461.1	ITS
20	Lilium japonicum	AB020451.1	ITS
21	Lilium regale	HQ692090.1	ITS
22	Lilium sargentiae	HQ692112.1	ITS
23	Lilium candidum	EF042778.1	ITS
24	Lilium albanicum	EF042793.1	ITS
25	Lilium lankongense	HQ692145.1	ITS
26	Lilium duchartrei	HQ692064.1	ITS
27	Lilium philippinense	AB020437.1	ITS
28	Lilium brownii var. viridulum	HQ692117.1	ITS
29	Lilium huanglongense	PP468352.1	ITS
30	Lilium huanglongense	PP468353.1	ITS
31	Fritillaria sinica	KF906211.1	ITS
32	Fritillaria cirrhosa	HM045469.1	ITS
33	Cardiocrinum cathayanum	HM045474.1	ITS
34	Cardiocrinum cordatum	KP712019.1	ITS
35	Lilium distichum	MK493296.1	CP
36	Lilium tsingtauense	KU230438.1	CP
37	Lilium callosum	KY940846.1	CP
38	Lilium pardanthinum	NC_038193.1	CP
39	Lilium apertum	NC_052786.1	CP
40	Lilium fargesii	NC_033908.1	CP
41	Lilium matangense	MN745201.1	CP
42	Lilium lophophorum	MK493298.1	CP
43	Lilium stewartianum	MN745202.1	CP
44	Lilium nanum	MK493300.1	CP
45	Lilium pardalinum	MH029495.1	CP
46	Lilium washingtonianum	NC_037699.1	CP
47	Lilium speciosum var. gloriosoides	MN509267.1	CP
48	Lilium japonicum	NC_049018.1	CP
49	Lilium regale	MW145135.1	CP
50	Lilium sargentiae	MK493303.1	CP
51	Lilium candidum	NC_042399.1	CP
52	Lilium lankongense	MT157220.1	CP
53	Lilium duchartrei	KY748300.1	CP
54	Lilium longiflorum	KC968977.1	CP
55	Lilium brownii var. viridulum	NC_050268.1	CP
56	Lilium huanglongense	PP746761.1	CP
57	Lilium huanglongense	PP746762.1	CP
58	Lilium bakerianum	NC_035592.1	CP
59	Lilium taliense	NC_034370.1	CP
60	Lilium lancifolium	MW465411.1	CP
61	Fritillaria sinica	NC_044631.1	CP
62	Fritillaria cirrhosa	NC_024728.1	CP
63	Cardiocrinum cathayanum	MK104128.1	CP
64	Cardiocrinum cordatum	KX575837.1	CP
